# Supplementary material for: Screening Tools for the Early Identification of Palliative Care Needs in Patients with Advanced Chronic Conditions: An Updated Systematic Review
Source: J Clin Med. 2026 Jan 23;15(3):919. doi: 10.3390/jcm15030919 (PMC12898093; doi:10.3390/jcm15030919)
Supplement: Supplementary file 1 [file jcm-15-00919-s001.zip]

Archive with 2 entries (2 files):
- jcm-4079735-PRISMA_2020_checklist.pdf
- jcm-4079735-supplementary-V2.pdf
